# Supplementary material for: Febuxostat Improves MASLD in Male Rats: Roles of XOR Inhibition and Associated JNK/NRF2/HO-1 Pathway Changes
Source: Int J Mol Sci. 2026 Jan 21;27(2):1069. doi: 10.3390/ijms27021069 (PMC12841615; doi:10.3390/ijms27021069)
Supplement: Supplementary file 1 [file ijms-27-01069-s001.zip]

Archive with 1 entries (1 files):
- ijms-3994777-supplementary.pdf
